# Supplementary material for: Poly(ionic liquid) Based Composite Electrolytes for Lithium Ion Batteries
Source: Polymers (Basel). 2021 Dec 20;13(24):4469. doi: 10.3390/polym13244469 (PMC8707941; doi:10.3390/polym13244469)
Supplement: Supplementary file 1 [file polymers-13-04469-s001.zip]

Archive with 1 entries (1 files):
- polymers-1478450-supplementary.pdf
